# Supplementary material for: A Single Dose of PEG-Asparaginase at the Beginning of Induction Not Only Accelerates MRD Clearance but Also Improves Long-Term Outcome in Children with B-Lineage ALL
Source: Cancers (Basel). 2023 Nov 23;15(23):5547. doi: 10.3390/cancers15235547 (PMC10705323; doi:10.3390/cancers15235547)
Supplement: Supplementary file 1 [file cancers-15-05547-s001.zip]

Archive with 1 entries (1 files):
- cancers-2632737-supplementary.pdf
